# Supplementary material for: Impact of interventions to reduce nosocomial transmission of SARS-CoV-2 in English NHS Trusts: a computational modelling study
Source: BMC Infect Dis. 2024 May 7;24:475. doi: 10.1186/s12879-024-09330-z (PMC11075183; doi:10.1186/s12879-024-09330-z)
Supplement: Supplementary file 3 [file 12879_2024_9330_MOESM3_ESM.xlsx]

## Sheet: Introduction
Elicitation of expert opinion - nosocomial transmission and intervention effect
Thank you for your time in answering these questions. The answers are intended to help us validate our models and compare our model inputs to the opinions of experts on practice and experience in the real world.
Please return completed questionaires to Stephanie Evans (stephanie.evans@phe.gov.uk) by 10th February, indicating whether you are happy to be acknowledged by name in the publication using the results of this study.
We are not expecting answers to be certain or precise, and importantly, this is not a test.
Indeed, the questions are focused on areas for which there is very little evidence.
As more studies are conducted and more data become available, we will be able to update and refine our models.
All answers provided are entirely anonymous.
We ask you answer these questions using the ‘chips and bins’ approach.
Where you have 20 ‘chips’, which you can distribute among ‘bins’ to reflect your weight of belief in your answer.
We have chosen this approach as it allows for, and captures, expert’s uncertainty in their answer.
For example, if the question was “What is the chance of it raining today?”
and you thought there was about a 50% chance, but it might be anywhere between 20% and 60%,
and maybe a bit more likely not to rain than rain, you might place your ‘chips’ like this:
12
11																							Please distribute 20 chips across the range,
10																							stacking your 'chips' in the 'bins'.
9																							Chips remaining:
8																							0
7
6
5										x
4										x
3								x	x	x	x
2							x	x	x	x	x
1				x	x	x	x	x	x	x	x	x
	5	10	15	20	25	30	35	40	45	50	55	60	65	70	75	80	85	90	95	100
		Probability of rain today (%)
Whereas, if you had no idea, you might wish to distribute your ‘chips’ equally across the whole range from 0 – 100%, with one ‘chip’ in every ‘bin’.
12
11																							Please distribute 20 chips across the range,
10																							stacking your 'chips' in the 'bins'.
9																							Chips remaining:
8																							0
7
6
5
4
3
2
1	x	x	x	x	x	x	x	x	x	x	x	x	x	x	x	x	x	x	x	x
	5	10	15	20	25	30	35	40	45	50	55	60	65	70	75	80	85	90	95	100
	Probability of rain today (%)
Whereas, if you were completely certain of it raining today, you may wish to put all ‘chips’ in the 96 - 100% ‘bin’ (you do not need to use all of your chips in this case)
12																				x
11																				x			Please distribute 20 chips across the range,
10																				x			stacking your 'chips' in the 'bins'.
9																				x			Chips remaining:
8																				x			8
7																				x
6																				x
5																				x
4																				x
3																				x
2																				x
1																				x
	5	10	15	20	25	30	35	40	45	50	55	60	65	70	75	80	85	90	95	100
	Probability of rain today (%)
On the following tabs, there are 6 questions (split into multiple parts) about:
- the risk of transmission to patients and HCWs
- affect of interventions on preventing transmission of SARS-CoV-2 within hospital (and compliance with them),
- the numbers of visitors to patient wards.
To place a chip, place an x in the boxes.
If you have any feedback or queries please do not hesitate to get in touch.
Thank you again for your support.

## Sheet: Q1
When answering the following questions try and think back to a high prevalence scenario, pre-vaccination (e.g. Nov 2020).
Section 1: Transmission
1 a)	If a patient tests positive in hospital, what percentage of patients in the same bay would you expect them to infect?
12																						Please distribute 20 chips across the range,
11																						stacking your 'chips' in the 'bins'.
10																						Chips remaining:
9																						20
8
7
6
5
4
3
2
1
	5	10	15	20	25	30	35	40	45	50	55	60	65	70	75	80	85	90	95	100
	Percentage of patients infected (%)
1 b)	What about on the same ward?
12
11																						Please distribute 20 chips across the range,
10																						stacking your 'chips' in the 'bins'.
9																						Chips remaining:
8																						20
7
6
5
4
3
2
1
	5	10	15	20	25	30	35	40	45	50	55	60	65	70	75	80	85	90	95	100
	Percentage of patients infected (%)
1c)	If a HCW tests positive, what percentage of HCWs working on the same ward would you expect that HCW to infect?
12
11																						Please distribute 20 chips across the range,
10																						stacking your 'chips' in the 'bins'.
9																						Chips remaining:
8																						20
7
6
5
4
3
2
1
	5	10	15	20	25	30	35	40	45	50	55	60	65	70	75	80	85	90	95	100
	Percentage of HCWs infected (%)
1d)	If a HCW tests positive, what percentage of HCWs in the whole hospital would you expect to be infected by that HCW?
12
11																						Please distribute 20 chips across the range,
10																						stacking your 'chips' in the 'bins'.
9																						Chips remaining:
8																						20
7
6
5
4
3
2
1
	5	10	15	20	25	30	35	40	45	50	55	60	65	70	75	80	85	90	95	100
	Percentage of HCWs infected (%)

## Sheet: Q2
When answering the following questions try and think back to a high prevalence scenario, pre-vaccination (e.g. Nov 2020).
Section 2: Effect of any changes in hand hygiene
Assuming that guidance on hand hygiene was followed with 100% compliance, compared to pre-pandemic hand hygiene practice, how much do you think any additional, or change in, hand hygiene reduced transmission:
2a)	Between patients on the same bay
12
11																						Please distribute 20 chips across the range,
10																						stacking your 'chips' in the 'bins'.
9																						Chips remaining:
8																						20
7
6
5
4
3
2
1
	5	10	15	20	25	30	35	40	45	50	55	60	65	70	75	80	85	90	95	100
	Reduction in transmission (%)
2b)	Between patients on the same ward
12
11																						Please distribute 20 chips across the range,
10																						stacking your 'chips' in the 'bins'.
9																						Chips remaining:
8																						20
7
6
5
4
3
2
1
	5	10	15	20	25	30	35	40	45	50	55	60	65	70	75	80	85	90	95	100
	Reduction in transmission (%)
2c)	Between patients and HCWs
12
11																						Please distribute 20 chips across the range,
10																						stacking your 'chips' in the 'bins'.
9																						Chips remaining:
8																						20
7
6
5
4
3
2
1
	5	10	15	20	25	30	35	40	45	50	55	60	65	70	75	80	85	90	95	100
	Reduction in transmission (%)
2d)	Between HCWs and patients
12
11																						Please distribute 20 chips across the range,
10																						stacking your 'chips' in the 'bins'.
9																						Chips remaining:
8																						20
7
6
5
4
3
2
1
	5	10	15	20	25	30	35	40	45	50	55	60	65	70	75	80	85	90	95	100
	Reduction in transmission (%)

## Sheet: Q3
When answering the following questions try and think back to a high prevalence scenario, pre-vaccination (e.g. Nov 2020).
Section 3: Effect of any changes in cleaning
Assuming that guidance on cleaning was followed with 100% compliance, compared to pre-pandemic cleaning practice, how much do you think any additional, or change in, cleaning reduced transmission:
3a)	Between patients on the same bay
12
11																						Please distribute 20 chips across the range,
10																						stacking your 'chips' in the 'bins'.
9																						Chips remaining:
8																						20
7
6
5
4
3
2
1
	5	10	15	20	25	30	35	40	45	50	55	60	65	70	75	80	85	90	95	100
	Reduction in transmission (%)
3b)	Between patients on the same ward
12
11																						Please distribute 20 chips across the range,
10																						stacking your 'chips' in the 'bins'.
9																						Chips remaining:
8																						20
7
6
5
4
3
2
1
	5	10	15	20	25	30	35	40	45	50	55	60	65	70	75	80	85	90	95	100
	Reduction in transmission (%)
3c)	Between patients and HCWs
12
11																						Please distribute 20 chips across the range,
10																						stacking your 'chips' in the 'bins'.
9																						Chips remaining:
8																						20
7
6
5
4
3
2
1
	5	10	15	20	25	30	35	40	45	50	55	60	65	70	75	80	85	90	95	100
	Reduction in transmission (%)
3d)	Between HCWs and patients
12
11																						Please distribute 20 chips across the range,
10																						stacking your 'chips' in the 'bins'.
9																						Chips remaining:
8																						20
7
6
5
4
3
2
1
	5	10	15	20	25	30	35	40	45	50	55	60	65	70	75	80	85	90	95	100
	Reduction in transmission (%)

## Sheet: Q4
When answering the following questions try and think back to a high prevalence scenario, pre-vaccination (e.g. Nov 2020).
Section 4: Effect of masking
Under a policy of universal masking by HCWs, on an average day how much do you think this masking reduces transmission:
4a)	From patients to HCWs
12
11																						Please distribute 20 chips across the range,
10																						stacking your 'chips' in the 'bins'.
9																						Chips remaining:
8																						20
7
6
5
4
3
2
1
	5	10	15	20	25	30	35	40	45	50	55	60	65	70	75	80	85	90	95	100
	Reduction in transmission (%)
4b)	From HCWs to patients
12
11																						Please distribute 20 chips across the range,
10																						stacking your 'chips' in the 'bins'.
9																						Chips remaining:
8																						20
7
6
5
4
3
2
1
	5	10	15	20	25	30	35	40	45	50	55	60	65	70	75	80	85	90	95	100
	Reduction in transmission (%)
4c)	From HCWs to HCWs
12
11																						Please distribute 20 chips across the range,
10																						stacking your 'chips' in the 'bins'.
9																						Chips remaining:
8																						20
7
6
5
4
3
2
1
	5	10	15	20	25	30	35	40	45	50	55	60	65	70	75	80	85	90	95	100
	Reduction in transmission (%)

## Sheet: Q5
When answering the following questions try and think back to a high prevalence scenario, pre-vaccination (e.g. Nov 2020).
Section 5: Compliance
Under a policy of universal masking by HCWs, what percentage of their time while in the hospital do HCW remain masked when;
5a)	with patients
12
11																						Please distribute 20 chips across the range,
10																						stacking your 'chips' in the 'bins'.
9																						Chips remaining:
8																						20
7
6
5
4
3
2
1
	5	10	15	20	25	30	35	40	45	50	55	60	65	70	75	80	85	90	95	100
	complaince (%)
5b)	with other HCWs
12
11																						Please distribute 20 chips across the range,
10																						stacking your 'chips' in the 'bins'.
9																						Chips remaining:
8																						20
7
6
5
4
3
2
1
	5	10	15	20	25	30	35	40	45	50	55	60	65	70	75	80	85	90	95	100
	compliance (%)

## Sheet: Q6
When answering the following questions try to consider the time period suggested in red.
Section 6: Visitors
6a) How many non-HCWs visitors to a patient ward (e.g. for repairs or other people that are critical for service) were there in a day over the second wave?
Minimum:									Please enter an estimate in each box
Average:
Maximum
6b) How many non-HCWs visitors to a patient ward (e.g. for repairs or other people that are critical for service) were there in a day before the pandemic?
Minimum:									Please enter an estimate in each box
Average:
Maximum
6c) How many personal visitors did an average patient get in a day before the pandemic?
Minimum:									Please enter an estimate in each box
Average:
Maximum
